# Supplementary material for: Three-Questions-Method for Coping with the Emotional Burden of Nurses and Nursing Students during COVID-19
Source: Int J Environ Res Public Health. 2022 May 27;19(11):6538. doi: 10.3390/ijerph19116538 (PMC9180629; doi:10.3390/ijerph19116538)
Supplement: Supplementary file 1 [file ijerph-19-06538-s001.zip]

Archive with 1 entries (1 files):
- ijerph-1711756-supplementary.pdf
